# Supplementary material for: Heart Rate Variability in Acute Myocardial Infarction: Results of the HeaRt-V-AMI Single-Center Cohort Study
Source: J Cardiovasc Dev Dis. 2024 Aug 22;11(8):254. doi: 10.3390/jcdd11080254 (PMC11355001; doi:10.3390/jcdd11080254)
Supplement: Supplementary file 1 [file jcdd-11-00254-s001.zip]

Archive with 8 entries (8 files):
- Figure S1. Time-domain parameters during PCI.tif
- Figure S2. Frequency-domain parameters during PCI.tif
- Figure S3. Non-linear parameters during PCI.tif
- Figure S4. SD2SD1 and ApEn mortality low FE.png
- Table S1. In-hospital outcomes.pdf
- Table S2. HRV in LAD vs RCA.pdf
- Table S3. Mortality correlation analysis.pdf
- Table S4. HRV and MACE and VA.pdf
